# Supplementary material for: Plating of a Single Bone Is Promising for the Treatment of Both-Bone Forearm Fractures in Children
Source: Life (Basel). 2026 Jun 10;16(6):978. doi: 10.3390/life16060978 (PMC13301182; doi:10.3390/life16060978)
Supplement: Supplementary file 1 [file life-16-00978-s001.zip]

Archive with 1 entries (1 files):
- life-4285589-supplementary.pdf
